# Supplementary material for: Mixed-Methods Evaluation of the Delivery of Cancer Care to Teenagers and Young Adults in England and Wales: BRIGHTLIGHT_2021
Source: Curr Oncol. 2026 Apr 10;33(4):211. doi: 10.3390/curroncol33040211 (PMC13114648; doi:10.3390/curroncol33040211)
Supplement: Supplementary file 1 [file curroncol-33-00211-s001.zip]

Archive with 1 entries (1 files):
- curroncol-4164134-supplementary.pdf
